# Supplementary material for: Integrated Physiological, Transcriptomic, and Metabolomic Analyses Revealed Molecular Mechanism for Salt Resistance in Soybean Roots
Source: Int J Mol Sci. 2021 Nov 27;22(23):12848. doi: 10.3390/ijms222312848 (PMC8657671; doi:10.3390/ijms222312848)
Supplement: Supplementary file 1 [file ijms-22-12848-s001.zip]

Archive with 1 entries (1 files):
- ijms-1473606-supplementary.pdf
